# Supplementary material for: Redefining GBA gene structure unveils the ability of Cap-independent, IRES-dependent gene regulation
Source: Commun Biol. 2022 Jul 13;5:639. doi: 10.1038/s42003-022-03577-5 (PMC9279297; doi:10.1038/s42003-022-03577-5)
Supplement: Supplementary file 3 — Supplementary Data 1 [file 42003_2022_3577_MOESM3_ESM.xlsx]

## Sheet: Fig1b
Fig.1b
sample (HEK)	GBA activity（nmol/h/mg protein）	GBA activity2（nmol/h/mg protein）	GBA activity3（nmol/h/mg protein）	GBA activity2 a.v.（nmol/h/mg protein）
H	46.7503	48.75	44.3837	46.628
pCI	36.9517	42.05	37.0053	38.669
V1	163.215	185.45	156.564	168.41
V3	152.033	167.63	137.542	152.402
V4	38.7613	39.65	36.4373	38.2829
V5	40.1869	41.09	34.439	38.572

## Sheet: Fig4a
Fig.4a
Sample	v1	v2	v3	v4	v5	v6/7	v8	total GBA
DF1	1.1814	2.17237	1.84067	2.51333	1.12187	2.31364	2.14744	2.00416
	1.08448	1.85455	1.8665	2.49061	1.20614	2.78594	3.66069	1.74678
	1.21689	3.23455	1.98472	2.41496	1.17977	2.93644	3.94926	1.87164
DF2	0.966494	0.955747	0.923681	0.974229	0.941239	0.76977	0.862352	0.990778
	1.01328	1.02541	1.06634	0.988994	1.0448	1.13761	0.809581	0.982435
	1.02111	1.02038	1.01527	1.03788	1.01687	1.14195	1.43237	1.02735
DF3	2.52905	3.13369	1.7912	5.04655	1.97561	4.55788	2.83434	4.0086
	2.55018	3.28675	6.56425	5.33355	2.20747	4.51731	2.88588	3.36195
	2.6025	3.2747	7.15043	5.43619	2.27868	4.71698	2.79131	3.40817
OF2	3.46991	4.47462	10.1249	8.6981	3.09534	7.24993	4.94755	5.60957
	3.31016	5.28303	9.33489	9.42962	3.23328	8.62465	4.94001	4.48435
	3.31176	5.25637	9.20127	9.44401	3.46223	8.89421	3.00027	5.89258
OF3	2.54632	4.24563	7.00821	5.73746	1.82148	7.30447	1.90333	3.76738
	2.52383	4.47994	7.19277	7.0661	1.8688	7.49527	2.37286	3.41651
	2.54332	2.33008	7.36021	7.04946	1.84614	7.35273	2.05973	4.18058
OF4	1.20011	4.04331	6.96732	7.99263	2.78499	5.57873	1.0311	4.41392
	1.17909	1.38102	7.02746	7.41101	2.80611	6.49999	1.05532	4.35285
	1.11548	1.3414	7.05186	7.41306	2.83367	6.64623	1.59994	4.68893

## Sheet: Fig4b
Fig.4b
Sample	v1	v2	v3	v4	v5	v6/7	v8	total GBA
C (HL60 non-treated)	0.909219	1.01889	0.91764	1.03383	0.979805	1.0073	0.876585	0.998615
	1.07326	1.02278	1.06681	0.98719	1.00889	0.992748	1.06641	1.00139
	1.02477	0.959597	1.02151	0.979828	1.01162		1.06974
M (HL60-macrophage-pma1d)	12.7383	1.79055	0.657152	1.039	8.05602	5.14403	1.96914	4.16813
	12.8465	1.89789	0.771961	1.10826	8.09688	4.79689	2.014	4.00333
	13.6214	1.81252	0.744477	1.07579	8.54492		2.12236	3.84371
N (HL6--atra-treated-neutrophil)	1.91946	0.00739979	0.000296373	0.0128028	3.76583	0.122759	0.0040235	1.1653
	2.09565	0.0070684	0.000259262	0.0122898	3.83803	0.117897	0.00586549	1.20564
	2.1646	0.00662254		0.0124363	3.61969		0.00794943	1.16441

## Sheet: Fig 4d
Fig.4d
sample	GBA activity（nmol/h/mg)
C (control HL60) 1-6	10.2887
	9.23001
	9.38306
	10.0708
	9.42958
	9.5917
M (HL60-Macrophage) 1-3	14.13
	15.4471
	19.3741
N (HL60-Neutrophi) 1-3	3.79496
	4.27477
	4.83597

## Sheet: Fig6b-e
Fig6b (Normalize by pFL)
OF2
sample	vector	IRES activity	IRES activity	IRES activity
EF1a-RL-FL	EF1a-RL-FL	1	1	1
IRES	EF1a-RL-IRES-FL	5.65605	6.33045	6.7147
v1	EF1a-RL-V1-FL	2.02912	2.51736	1.9206
v2	EF1a-RL-V2-FL	119.057	133.574	283.042
v3	EF1a-RL-V3-FL	32.8271	45.7366	63.6147
v6/7	EF1a-RL-V6/7-FL	125.465	198.049	265.855
v8M	EF1a-RL-V8M-FL	10.8361	12.6156	22.5217
v8U	EF1a-RL-V8U-FL	14.6476	20.4511	32.421
Fig6c
HL60+PMA20nM						HL60+PMA40nM
sample	vector	IRES activity	IRES activity	IRES activity		sample	vector	IRES activity	IRES activity	IRES activity
EF1a-RL-FL	EF1a-RL-FL	1	1	1		EF1a-RL-FL	EF1a-RL-FL	1	1	1
IRES	EF1a-RL-IRES-FL	277.602	264.151	245.4		IRES	EF1a-RL-IRES-FL	177.193	274.416	193.549
v1	EF1a-RL-V1-FL	1.35008	0.836859	1		v1	EF1a-RL-V1-FL	0.579522	1.00328	0.771373
v2	EF1a-RL-V2-FL	118.369	145.579	208.1		v2	EF1a-RL-V2-FL	124.96	206.259	79.366
v3	EF1a-RL-V3-FL	127.951	133.226	155.9		v3	EF1a-RL-V3-FL	74.4556	185.601	138.637
v6/7	EF1a-RL-V6/7-FL	173.912	251.273	199.6		v6/7	EF1a-RL-V6/7-FL	74.3672	205.101	114.984
v8M	EF1a-RL-V8M-FL	120.994	82.1869	93.5		v8M	EF1a-RL-V8M-FL	62.4246	94.6506	47.2423
v8U	EF1a-RL-V8U-FL	89.5444	122.462	126.7		v8U	EF1a-RL-V8U-FL	57.8447	96.8803	72.2329
Fig6d
OF2+PMA3nM
sample	IRES activity
EF1a-RL-FL	1
	1
	1
IRES	6.8
	4.1
	4.8
v1	4.05572
	2.50285
	2.73706
v2	273.158
	143.058
	174.237
v3	94.3512
	34.2986
	47.2054
v6/7	390.039
	155.758
	296.252
v8M	39.3134
	8.07494
	16.221
v8U	30.4202
	16.2412
	15.3315
Fig6e
OF2+PMA
sample	PMA (nM)	0 nM PMA	3 nM PMA	10 nM PMA
	vector	IRES activity	IRES activity	IRES activity
EF1a-RL-FL	EF1a-RL-FL	1	1.1	0.778512
		1	1.3	1.2192
		1	1.7	1.48186
IRES	EF1a-RL-IRES-FL	4.68114	4.6	4.82194
		5.6791	6.4	5.88164
		5.92452	7.8	7.20613
v2	EF1a-RL-V2-FL	45.9034	114.3	125.121
		89.0906	151.4	186.408
		65.6976	182.2	233.471
v6/7	EF1a-RL-V6/7-FL	111.308	257.9	292.457
		222.839	298	403.976
		136.399	381.7	445.022

## Sheet: FIg8c-d
Fig8c					Fig8d
Sample	GBA/18S	GBAP/18S	miR22/RNU6		Sample	GBA/18S	GBAP/18S	miR22/RNU6
DF1-1	0.598868	0.672043	0.066895		HL60-c1	0.791609	0.869418	0.670638
	0.696368	0.814622	0.0712322			1.05833	1.04746	0.995739
	0.747142	0.908501	0.0703818			1.15006	1.08312	1.33362
DF1-2	0.752288	0.741971	0.0692209		HL60-c2	1.07889	0.980644	1.33672
	0.746987	0.830733	0.041095			1.11984	1.0164	0.996216
	0.814048	0.876645	0.0463116			1.15935	0.949444	1.69633
DF1-3	0.730715	0.846453	0.119692		HL60-c3	1.09818	0.885955	2.31382
	0.793305	0.835792	0.136209			1.17535	0.913839	1.66682
	0.795543	1.01943	0.166263			1.16923	0.976695	2.69509
TIG111-1	0.764019	1.44163	0.0557415		HL60-c4	1.0122	0.890725	0.865841
	0.846379	1.61022	0.0587575			1.12945	0.961209	1.17768
	0.728714	1.51114	0.0584543			1.19117	0.836644	1.19822
TIG111-2	0.607166	0.605702	0.156656		iMac-1	1.57309	0.130925	6.35464
	0.660315	0.716125	0.0793329			1.55463	0.152273	7.02541
	0.629709	0.816859	0.0857169			1.33055	0.168908	7.85488
TIG111-3	0.873845	1.6635	0.100927		iMac-2	1.29954	0.125322	9.89764
	0.958856	1.54207	0.0257845			1.32259	0.126356	10.7351
	0.920172	1.74945	0.079758			1.4779	0.123549	8.93021
TIG114-1	0.642893	1.93524	0.064549		iMac-3	1.58905	0.161763	11.0885
	0.670579	1.88389	0.0661514			1.57047	0.186083	10.6416
	0.769953	2.21096	0.0668955			1.4052	0.195238	11.3734
TIG114-2	0.596456	0.714105	0.0837275		iMac-4	1.6239	0.106901	13.4082
	0.591306	0.879712	0.0722524			1.72002	0.103725	12.4677
	0.541827	0.871425	0.0721407			1.66192	0.104126	9.50649
TIG114-3	0.575105	1.57512	0.21344
	0.762544	2.01302	0.23281
	0.762413	1.94681	0.260031
OF2-1	1.06331	0.917342	0.13313
	1.09567	1.05245	0.0881644
	1.12739	0.932083	0.117509
OF2-2	1.02862	0.817941	0.0589299
	1.07377	0.892678	0.104735
	1.10231	0.912017	0.112125
OF2-3	1.06025	1.28006	0.116806
	1.05086	1.40491	0.0871625
	0.95441	1.07364	0.155965
OF3-1	0.701423	0.662609	0.162911
	0.818476	0.803955	0.171017
	0.863327	0.727468	0.173861
OF3-2	0.680794	0.552656	0.0368635
	0.70387	0.653444	0.0506816
	0.681795	0.705012	0.0425645
OF3-3	0.698917	1.23309	0.0470348
	0.785364	1.36366	0.0409605
	0.783487	1.46007	0.0800757
OF4-1	0.83239	0.482868	0.0684454
	0.850238	0.551492	0.0698378
	0.927444	0.618847	0.072343
OF4-2	0.489907	0.407867	0.157725
	0.57682	0.551874	0.0787795
	0.605415	0.49967	0.0930704
OF4-3	0.764198	1.38029	0.162866
	0.774288	1.37776	0.191957
	0.813872	1.54256	0.20203

## Sheet: FigS2c
FigS2c
Sample	TFEB
HL60_non treated	0.160612
	0.143268
HL60 macrophage	0.240683
	0.252102
	0.250042
HL60 neutrophil	0.0581433
	0.0883036

## Sheet: FigS3b-c
Fig.S3b
PMA (nM)	Cox2/18S-22	Mmp1-2nd/18S-22
0	1.04629	1.54244
1	1.82997	1.75537
3	3.91971	2.93283
10	3.00682	2.69291
30	1.75532	1.56884
100	1.11434	1.15405
Fig.S3c
	GCase/beta-actin
10% FBS	1.055
1% FBS	1.07679
3 nM PMA	1.11837
